# Supplementary material for: First Complete Genome Sequencing of a Pigeonpox Virus Strain from Mainland China and Preliminary Evaluation of Its Attenuated Potential
Source: Vet Sci. 2026 Apr 17;13(4):393. doi: 10.3390/vetsci13040393 (PMC13119586; doi:10.3390/vetsci13040393)
Supplement: Supplementary file 1 [file vetsci-13-00393-s001.zip]

Archive with 1 entries (1 files):
- vetsci-4214971-supplementary.pdf
